# Supplementary material for: Molecular Dynamics-Assisted Discovery of Novel Phosphodiesterase-5 Inhibitors Targeting a Unique Allosteric Pocket
Source: Molecules. 2025 Jan 27;30(3):588. doi: 10.3390/molecules30030588 (PMC11820102; doi:10.3390/molecules30030588)
Supplement: Supplementary file 1 [file molecules-30-00588-s001.zip]

Archive with 1 entries (1 files):
- molecules-3399227-supplementary.pdf
